# Supplementary material for: Transcriptome Profiling Identifies Plant Hormone Signaling Pathway-Related Genes and Transcription Factors in the Drought and Re-Watering Response of Ginkgo biloba
Source: Plants (Basel). 2024 Sep 25;13(19):2685. doi: 10.3390/plants13192685 (PMC11478988; doi:10.3390/plants13192685)
Supplement: Supplementary file 1 [file plants-13-02685-s001.zip]

Archive with 2 entries (2 files):
- Supplementary Figures.pptx
- Supplementary Table S1.xlsx
