# Supplementary material for: Transcriptome Profiling Identifies Plant Hormone Signaling Pathway-Related Genes and Transcription Factors in the Drought and Re-Watering Response of Ginkgo biloba
Source: Plants (Basel). 2024 Sep 25;13(19):2685. doi: 10.3390/plants13192685 (PMC11478988; doi:10.3390/plants13192685)
Supplement: Supplementary file 1 [file plants-13-02685-s001.zip › Supplementary Table S1.xlsx]

## Sheet: Sheet1
Name	Sequence (5'-3')	Experiment
GbGAPDH-qPCR-F	TCCACGGGAGTCTTCACTGACA	qRT-PCR
GbGAPDH-qPCR-R	TGCTCATTCACGCCAACAACGA	qRT-PCR
GbMYB2100-qPCR-F	CTCTGACTCTCAACGTGGAAGC	qRT-PCR
GbMYB2100-qPCR-R	TGTCCTCTGCTCTTCGCCATG	qRT-PCR
GbMYB1085-qPCR-F	CCACCAGGCACATCAGCAGTT	qRT-PCR
GbMYB1085-qPCR-R	GCACCACCAAGCCGATTAACAG	qRT-PCR
GbbZIP134-qPCR-F	AGCAGCAGCAGCAGCAACAG	qRT-PCR
GbbZIP134-qPCR-R	TCCAGCAGCCCACCAACTGA	qRT-PCR
GbNAC2166-qPCR-F	CCGACCGTATGATCCGCAATGA	qRT-PCR
GbNAC2166-qPCR-R	CGGCACAGTGAGAGTTCGTTCT	qRT-PCR
GbERF230-qPCR-F	GCCTCGGATGGAACAAACACC	qRT-PCR
GbERF230-qPCR-R	TGGACGCTGTCTGATACCTCTG	qRT-PCR
GbWRKY1692-qPCR-F	TGCCGTCAGAACAAGGAGTGAG	qRT-PCR
GbWRKY1692-qPCR-R	GCGTCCCTTGGTAAGTCGTGAG	qRT-PCR
